# Supplementary material for: Postnatal exposure to ambient air pollutants is associated with the composition of the infant gut microbiota at 6-months of age
Source: Gut Microbes. 2022 Aug 13;14(1):2105096. doi: 10.1080/19490976.2022.2105096 (PMC9466616; doi:10.1080/19490976.2022.2105096)
Supplement: Supplemental Material [file KGMI_A_2105096_SM5394.zip]

Archive with 3 entries (3 files):
- SFigures_Tables_06June22.docx
- STable_Excel_07June22.xlsx
- SFigures_Tables_26Jul22.docx
